# Supplementary material for: The gap-free genome of Forsythia suspensa illuminates the intricate landscape of centromeres
Source: Hortic Res. 2024 Jul 10;11(9):uhae185. doi: 10.1093/hr/uhae185 (PMC11374533; doi:10.1093/hr/uhae185)
Supplement: Web_Material_uhae185 [file web_material_uhae185.zip]

Archive with 1 entries (1 files):
- supplementary_materials_uhae185.zip
